# Supplementary material for: The Impact of Birth Season and Sex on Motor Skills in 2-Year-Old Children: A Study in Jinhua, Eastern China
Source: Life (Basel). 2024 Jun 30;14(7):836. doi: 10.3390/life14070836 (PMC11278476; doi:10.3390/life14070836)
Supplement: Supplementary file 1 [file life-14-00836-s001.zip]

Archive with 1 entries (1 files):
- life-3056978-supplementary.XLSX
