# Supplementary material for: The Impact of Birth Season and Sex on Motor Skills in 2-Year-Old Children: A Study in Jinhua, Eastern China
Source: Life (Basel). 2024 Jun 30;14(7):836. doi: 10.3390/life14070836 (PMC11278476; doi:10.3390/life14070836)
Supplement: Supplementary file 1 [file life-14-00836-s001.zip › life-3056978-supplementary.XLSX]

## Sheet: data
Num.	sex	year	season	st	lo	ob	gr	vi	GMQ	FMQ	TMQ	gross	fine	total
8	1	2	3	13	13	10	9	8	113	91	104	36	17	53
115	2	2	3	14	13	11	11	13	117	112	116	38	24	62
1	1	2	2	11	11	14	12	12	113	112	113	36	24	60
2	1	2	2	13	9	11	13	10	106	109	108	33	23	56
4	1	2	2	13	9	13	11	11	111	106	109	35	22	57
5	1	2	2	10	7	8	12	8	89	100	93	25	20	45
7	1	2	2	8	5	10	9	8	85	91	86	23	17	40
117	2	2	2	13	10	13	11	7	113	94	105	36	18	54
3	1	2	1	8	13	10	10	12	102	106	104	31	22	53
6	1	2	1	13	7	14	7	12	109	97	104	34	19	53
116	2	2	1	13	9	12	11	11	109	106	108	34	22	56
23	1	2	4	15	11	12	14	14	117	124	122	38	28	66
24	1	2	4	13	11	12	15	13	113	124	119	36	28	64
25	1	2	4	13	11	11	12	11	111	109	111	35	23	58
26	1	2	4	15	11	13	11	10	119	103	113	39	21	60
29	1	2	4	10	7	9	8	9	91	91	90	26	17	43
30	1	2	4	9	12	5	9	8	91	91	90	26	17	43
31	1	2	4	9	8	5	9	8	83	91	85	22	17	39
34	1	2	4	12	10	11	10	15	106	115	111	33	25	58
40	1	2	4	12	10	12	9	13	109	106	108	34	22	56
41	1	2	4	13	10	11	8	11	109	97	104	34	19	53
49	1	2	4	12	13	13	15	12	117	121	120	38	27	65
54	1	2	4	9	10	9	11	10	96	103	98	28	21	49
57	1	2	4	16	10	10	8	10	113	94	105	36	18	54
60	1	2	4	13	13	13	18	14	119	136	128	39	32	71
64	1	2	4	16	12	14	15	12	126	121	126	42	27	69
65	1	2	4	15	13	14	13	13	126	118	124	42	26	68
66	1	2	4	16	13	16	13	10	132	109	124	45	23	68
71	1	2	4	17	14	13	17	14	130	133	134	44	31	75
72	1	2	4	11	10	14	15	14	111	127	119	35	29	64
73	1	2	4	10	11	15	14	13	113	121	117	36	27	63
90	1	2	4	14	12	14	14	12	121	118	122	40	26	66
126	2	2	4	9	8	6	11	8	85	97	89	23	19	42
129	2	2	4	12	9	7	15	13	96	124	108	28	28	56
130	2	2	4	7	10	10	13	11	94	112	101	27	24	51
131	2	2	4	11	9	11	10	11	102	103	103	31	21	52
132	2	2	4	11	9	9	8	11	98	97	97	29	19	48
133	2	2	4	11	9	9	8	11	98	97	97	29	19	48
138	2	2	4	11	9	11	11	11	102	106	104	31	22	53
144	2	2	4	17	14	15	14	10	134	112	127	46	24	70
146	2	2	4	11	7	8	12	11	91	109	98	26	23	49
150	2	2	4	12	13	13	15	15	117	130	124	38	30	68
153	2	2	4	18	12	13	13	13	128	118	126	43	26	69
158	2	2	4	16	14	13	14	16	128	130	131	43	30	73
159	2	2	4	16	13	13	15	15	126	130	130	42	30	72
160	2	2	4	15	12	13	14	15	121	127	126	40	29	69
161	2	2	4	15	14	14	14	15	128	127	130	43	29	72
162	2	2	4	18	14	14	14	14	134	124	133	46	28	74
163	2	2	4	15	12	14	16	12	124	124	126	41	28	69
164	2	2	4	18	16	14	14	13	139	121	134	48	27	75
165	2	2	4	18	12	10	15	12	121	121	123	40	27	67
166	2	2	4	13	12	11	13	13	113	118	116	36	26	62
167	2	2	4	12	12	17	15	16	124	133	130	41	31	72
168	2	2	4	17	13	13	16	14	128	130	131	43	30	73
169	2	2	4	10	11	15	16	13	113	127	120	36	29	65
170	2	2	4	10	11	16	16	12	115	124	120	37	28	65
173	2	2	4	16	14	15	13	11	132	112	126	45	24	69
177	2	2	4	18	15	16	18	17	141	145	146	49	35	84
178	2	2	4	20	13	15	19	15	139	142	143	48	34	82
179	2	2	4	16	14	15	17	15	132	136	137	45	32	77
180	2	2	4	16	14	16	18	19	134	151	145	46	37	83
189	2	2	4	16	13	9	15	12	117	121	120	38	27	65
191	2	2	4	15	12	12	14	12	119	118	120	39	26	65
193	2	2	4	15	13	8	13	12	113	115	115	36	25	61
197	2	2	4	14	13	10	12	11	115	109	113	37	23	60
200	2	2	4	14	10	10	10	10	109	100	105	34	20	54
37	1	2	3	14	10	13	16	13	115	127	122	37	29	66
38	1	2	3	15	10	12	13	13	115	118	117	37	26	63
39	1	2	3	12	12	11	11	14	111	115	113	35	25	60
44	1	2	3	13	12	14	13	10	119	109	116	39	23	62
50	1	2	3	13	10	14	14	10	115	112	115	37	24	61
51	1	2	3	18	15	15	13	11	139	112	130	48	24	72
52	1	2	3	18	15	20	10	13	149	109	135	53	23	76
53	1	2	3	9	12	14	11	11	111	106	109	35	22	57
55	1	2	3	18	13	14	10	9	132	97	119	45	19	64
56	1	2	3	13	11	11	8	10	111	94	104	35	18	53
58	1	2	3	16	11	9	8	9	113	91	104	36	17	53
59	1	2	3	11	9	11	8	6	102	82	93	31	14	45
62	1	2	3	15	13	16	13	16	130	127	131	44	29	73
63	1	2	3	16	15	18	14	13	141	121	135	49	27	76
67	1	2	3	16	9	12	11	11	115	106	112	37	22	59
68	1	2	3	18	11	11	11	10	121	103	115	40	21	61
69	1	2	3	12	11	11	8	10	109	94	103	34	18	52
76	1	2	3	15	15	19	13	12	141	115	133	49	25	74
77	1	2	3	13	12	16	12	13	124	115	122	41	25	66
79	1	2	3	13	11	11	11	11	111	106	109	35	22	57
80	1	2	3	11	9	11	10	11	102	103	103	31	21	52
83	1	2	3	10	9	11	10	11	100	103	101	30	21	51
86	1	2	3	11	9	12	10	10	104	100	103	32	20	52
88	1	2	3	12	12	15	14	16	119	130	126	39	30	69
89	1	2	3	13	13	13	14	12	119	118	120	39	26	65
91	1	2	3	14	13	14	12	12	124	112	120	41	24	65
95	1	2	3	14	13	18	17	16	132	139	138	45	33	78
102	1	2	3	13	13	17	17	15	128	136	134	43	32	75
104	1	2	3	17	13	14	14	14	130	124	130	44	28	72
107	1	2	3	14	13	15	12	14	126	118	124	42	26	68
108	1	2	3	13	10	13	13	11	113	112	113	36	24	60
139	2	2	3	13	10	15	15	12	117	121	120	38	27	65
140	2	2	3	9	14	11	13	12	109	115	112	34	25	59
141	2	2	3	12	15	11	11	13	117	112	116	38	24	62
142	2	2	3	18	12	10	13	11	121	112	119	40	24	64
143	2	2	3	13	11	15	12	12	119	112	117	39	24	63
148	2	2	3	14	9	10	12	10	106	106	107	33	22	55
151	2	2	3	15	12	11	16	12	117	124	122	38	28	66
154	2	2	3	10	10	10	14	9	100	109	104	30	23	53
155	2	2	3	10	12	13	11	12	111	109	111	35	23	58
156	2	2	3	11	13	15	12	11	119	109	116	39	23	62
157	2	2	3	14	9	12	7	11	111	94	104	35	18	53
171	2	2	3	15	13	13	12	14	124	118	123	41	26	67
184	2	2	3	14	12	14	18	14	121	136	130	40	32	72
185	2	2	3	15	13	15	18	13	128	133	133	43	31	74
186	2	2	3	17	12	12	13	18	124	133	130	41	31	72
187	2	2	3	15	14	16	15	16	132	133	135	45	31	76
188	2	2	3	14	12	14	14	15	121	127	126	40	29	69
199	2	2	3	13	10	9	10	10	104	100	103	32	20	52
203	2	2	3	17	15	13	14	14	132	124	131	45	28	73
204	2	2	3	14	10	10	17	11	109	124	116	34	28	62
205	2	2	3	15	13	14	14	12	126	118	124	42	26	68
206	2	2	3	15	12	11	12	12	117	112	116	38	24	62
208	2	2	3	17	13	15	10	12	132	106	123	45	22	67
209	2	2	3	15	12	13	12	9	121	103	115	40	21	61
212	2	2	3	12	12	12	7	12	113	97	107	36	19	55
214	2	2	3	11	12	8	10	8	102	94	98	31	18	49
216	2	2	3	16	13	9	17	16	117	139	128	38	33	71
217	2	2	3	16	13	15	13	15	130	124	130	44	28	72
218	2	2	3	12	12	8	13	11	104	112	108	32	24	56
219	2	2	3	16	12	12	11	13	121	112	119	40	24	64
220	2	2	3	14	13	11	11	12	117	109	115	38	23	61
221	2	2	3	14	12	11	11	11	115	106	112	37	22	59
224	2	2	3	14	11	12	9	11	115	100	109	37	20	57
9	1	2	2	15	13	16	11	15	130	118	127	44	26	70
12	1	2	2	12	5	11	11	9	96	100	97	28	20	48
15	1	2	2	15	15	16	14	14	134	124	133	46	28	74
17	1	2	2	16	14	16	11	13	134	112	127	46	24	70
18	1	2	2	16	12	10	12	10	117	106	113	38	22	60
20	1	2	2	9	7	10	9	7	91	88	89	26	16	42
21	1	2	2	9	10	10	8	8	98	88	93	29	16	45
22	1	2	2	11	12	13	7	8	113	85	101	36	15	51
32	1	2	2	15	15	15	15	14	132	127	133	45	29	74
33	1	2	2	15	15	16	15	14	134	127	134	46	29	75
35	1	2	2	15	10	12	14	10	115	112	115	37	24	61
61	1	2	2	12	9	10	17	13	102	130	115	31	30	61
70	1	2	2	8	12	10	7	9	100	88	94	30	16	46
74	1	2	2	15	11	11	14	12	115	118	117	37	26	63
75	1	2	2	16	13	18	14	12	136	118	131	47	26	73
78	1	2	2	16	14	15	11	12	132	109	124	45	23	68
81	1	2	2	14	9	11	12	9	109	109	109	34	23	57
82	1	2	2	15	10	10	11	11	111	106	109	35	22	57
84	1	2	2	8	11	15	6	10	109	88	100	34	16	50
85	1	2	2	6	10	10	12	11	91	109	98	26	23	49
87	1	2	2	16	13	15	14	17	130	133	134	44	31	75
92	1	2	2	14	12	11	12	11	115	109	113	37	23	60
93	1	2	2	16	11	11	7	10	117	91	107	38	17	55
94	1	2	2	13	11	15	6	10	119	88	107	39	16	55
96	1	2	2	12	7	10	17	12	98	127	111	29	29	58
97	1	2	2	14	16	16	16	12	134	124	133	46	28	74
98	1	2	2	14	11	10	13	11	111	112	112	35	24	59
99	1	2	2	14	11	10	13	11	111	112	112	35	24	59
100	1	2	2	10	11	14	8	12	111	100	107	35	20	55
101	1	2	2	12	11	12	7	7	111	97	105	35	19	54
103	1	2	2	17	12	19	13	16	139	127	137	48	29	77
105	1	2	2	14	11	9	17	10	109	121	115	34	27	61
106	1	2	2	16	11	12	14	13	119	121	122	39	27	66
109	1	2	2	13	8	11	12	11	104	109	107	32	23	55
112	1	2	2	16	10	9	13	9	111	106	109	35	22	57
113	1	2	2	11	8	12	12	10	102	106	104	31	22	53
114	1	2	2	14	12	13	6	10	119	88	107	39	16	55
118	2	2	2	12	12	10	19	14	109	139	123	34	33	67
120	2	2	2	10	10	9	11	13	98	112	104	29	24	53
121	2	2	2	9	13	16	8	13	117	103	112	38	21	59
123	2	2	2	11	12	12	13	5	111	94	104	35	18	53
125	2	2	2	10	12	9	11	9	102	100	101	31	20	51
127	2	2	2	9	10	11	8	9	100	91	96	30	17	47
134	2	2	2	10	12	9	8	9	102	91	97	31	17	48
135	2	2	2	13	9	13	8	9	111	91	103	35	17	52
145	2	2	2	10	10	12	11	12	104	109	107	32	23	55
172	2	2	2	15	8	9	14	11	104	115	109	32	25	57
174	2	2	2	14	15	12	11	10	124	103	116	41	21	62
175	2	2	2	16	14	13	9	9	128	94	115	43	18	61
176	2	2	2	13	9	10	8	8	104	88	97	32	16	48
181	2	2	2	17	17	20	16	17	151	139	150	54	33	87
182	2	2	2	16	16	15	15	15	136	130	137	47	30	77
183	2	2	2	14	13	12	16	19	119	145	133	39	35	74
190	2	2	2	14	10	13	12	14	115	118	117	37	26	63
192	2	2	2	10	10	12	13	12	104	115	109	32	25	57
194	2	2	2	15	11	10	14	10	113	112	113	36	24	60
195	2	2	2	14	11	12	14	10	115	112	115	37	24	61
196	2	2	2	16	13	11	10	13	121	109	117	40	23	63
198	2	2	2	17	11	8	12	9	113	103	109	36	21	57
201	2	2	2	15	18	17	18	18	143	148	149	50	36	86
202	2	2	2	15	10	11	16	12	113	124	119	36	28	64
207	2	2	2	14	11	10	12	11	111	109	111	35	23	58
210	2	2	2	10	10	10	7	12	100	97	98	30	19	49
211	2	2	2	17	11	11	7	12	119	97	111	39	19	58
213	2	2	2	10	10	9	6	12	98	94	96	29	18	47
215	2	2	2	10	10	10	6	11	100	91	96	30	17	47
223	2	2	2	16	12	10	9	11	117	100	111	38	20	58
225	2	2	2	13	11	9	9	8	106	91	100	33	17	50
10	1	2	1	15	14	13	10	15	126	115	123	42	25	67
11	1	2	1	18	18	19	10	14	154	112	139	55	24	79
13	1	2	1	13	6	9	8	7	96	85	90	28	15	43
14	1	2	1	10	9	12	9	4	102	79	92	31	13	44
16	1	2	1	11	10	16	14	11	115	115	116	37	25	62
19	1	2	1	8	10	11	9	10	98	97	97	29	19	48
27	1	2	1	11	10	11	9	11	104	100	103	32	20	52
28	1	2	1	11	10	12	9	10	106	97	103	33	19	52
36	1	2	1	10	11	12	11	11	106	106	107	33	22	55
42	1	2	1	18	16	17	17	12	145	127	141	51	29	80
43	1	2	1	10	10	12	13	12	104	115	109	32	25	57
45	1	2	1	10	9	11	8	11	100	97	98	30	19	49
46	1	2	1	10	8	6	8	11	87	97	90	24	19	43
47	1	2	1	17	15	18	17	17	143	142	146	50	34	84
48	1	2	1	18	13	13	16	13	130	127	131	44	29	73
110	1	2	1	16	12	9	11	11	115	106	112	37	22	59
111	1	2	1	10	10	18	11	11	117	106	113	38	22	60
119	2	2	1	11	10	10	11	10	102	103	103	31	21	52
122	2	2	1	13	17	9	10	8	119	94	109	39	18	57
124	2	2	1	12	10	11	11	14	106	115	111	33	25	58
128	2	2	1	16	10	10	14	14	113	124	119	36	28	64
136	2	2	1	11	13	11	18	13	111	133	122	35	31	66
137	2	2	1	16	17	11	13	11	130	112	124	44	24	68
147	2	2	1	11	9	11	9	13	102	106	104	31	22	53
149	2	2	1	15	13	11	12	9	119	103	113	39	21	60
152	2	2	1	15	12	15	14	13	126	121	126	42	27	69
222	2	2	1	10	9	8	8	12	94	100	96	27	20	47
